# Supplementary material for: C3H Expression Is Crucial for Methyl Jasmonate Induction of Chicoric Acid Production by Echinacea purpurea (L.) Moench Cell Suspension Cultures
Source: Int J Mol Sci. 2022 Sep 23;23(19):11179. doi: 10.3390/ijms231911179 (PMC9570471; doi:10.3390/ijms231911179)
Supplement: Supplementary file 1 [file ijms-23-11179-s001.zip]

Archive with 2 entries (2 files):
- Figure S1.pdf
- TableS1.xlsx
