# Supplementary material for: C3H Expression Is Crucial for Methyl Jasmonate Induction of Chicoric Acid Production by Echinacea purpurea (L.) Moench Cell Suspension Cultures
Source: Int J Mol Sci. 2022 Sep 23;23(19):11179. doi: 10.3390/ijms231911179 (PMC9570471; doi:10.3390/ijms231911179)
Supplement: Supplementary file 1 [file ijms-23-11179-s001.zip › TableS1.xlsx]

## Sheet: Foglio1
C3H expression is crucial for methyl jasmonate induction of chicoric acid production by Echinacea purpurea (L.) Moench cell suspension cultures
Ravazzolo L, Ruperti B, Frigo M, Bertaiola O, Pressi G, Malagoli M, Quaggiotti S*
*Correspondence: silvia.quaggiotti@unipd.it; Tel.: +39 049 8272913
Table S1: List of primers used in the study. In blue the housekeeping genes.
PRIMER NAME	GENE DESCRIPTION	Primers (5'-3') used for qRT-PCR
JAZ1_FW	Jasmonate ZIM domain-containing protein 1	TATTCTACAATGGTCAGG
JAZ1_REV		ATCGTTTCTCTTCTTCAA
PAL_FW	Phenylalanine ammonia-lyase 1	TAAGCATCACCCGGGCCAAATAGAG
PAL_REV		ATTTTGGTGGCGAAGCGAATGAC
C4H_FW	Cinnamate-4-hydroxylase	GTCCAAATCACCGAGCCTGATG
C4H_REV		GGATGTCAAACCCACCGAGCTTAG
4CL_FW	4-coumarate-CoA ligase	CGTCGTAGCTCTGCCGTACTC
4CL_REV		CAACACGCACATCAACACATCCTC
C3H_FW	Coumarate 3-hydroxylase	CGAGCATGTTATGGGGTTGTAGTAG
C3H_REV		GCATATCTCGCTTCCTTCCTTGTAGATC
HTT_FW	Hydroxycinnamoyl-CoA: tartaric acid hydroxycinnamoyl transferase	ATGGGTGGGCGGTTGAAGAGAGAC
HTT_REV		CACCAAAATCATCCACAACACCGTCAG
GAPDH_FW	Glyceraldehyde-3-phosphate dehydrogenase	GTTCCCTTGATGATTCCA
GAPDH_REV		ACTTATGTTGTCGGTGTC
ACTIN_FW	Actin	AGGTTCTCTTCCAGCCATCTT
ACTIN_REV		TCTGTCAGCAATACCAGGGAA
UBIQ_FW	Ubiquitin E2	ATGTTGACCCGAGAATGGAA
UBIQ_REV		TGGAATGGATGATGGTGATG
